# Supplementary material for: Ascorbate-Glutathione Cycle Genes Families in Euphorbiaceae: Characterization and Evolutionary Analysis
Source: Biology (Basel). 2022 Dec 22;12(1):19. doi: 10.3390/biology12010019 (PMC9855080; doi:10.3390/biology12010019)
Supplement: Supplementary file 1 [file biology-12-00019-s001.zip]

Archive with 1 entries (1 files):
- biology-2055552-supplementary.pdf
